# Supplementary material for: Plant cell–inspired colon-targeted cargo delivery systems with dual-triggered release mechanisms
Source: Sci Adv. 2025 May 14;11(20):eadt2653. doi: 10.1126/sciadv.adt2653 (PMC12077510; doi:10.1126/sciadv.adt2653)
Supplement: Supplementary file 2 — Movie S1 [file sciadv.adt2653_movie_s1.zip]

Archive with 1 entries (1 files):
- adt2653_movie_s1.mp4
